# Supplementary material for: Towards a Knowledge-Based Decision Support System for Integrated Control of Woolly Apple Aphid, Eriosoma lanigerum, with Maximal Biological Suppression by the Parasitoid Aphelinus mali
Source: Insects. 2021 May 21;12(6):479. doi: 10.3390/insects12060479 (PMC8224070; doi:10.3390/insects12060479)
Supplement: Supplementary file 1 [file insects-12-00479-s001.zip]

Archive with 1 entries (1 files):
- insects-1187478-supplementary.pdf
